# Supplementary material for: Nasopharyngeal Carcinoma Radiomic Evaluation with Serial PET/CT: Exploring Features Predictive of Survival in Patients with Long-Term Follow-Up
Source: Cancers (Basel). 2022 Jun 24;14(13):3105. doi: 10.3390/cancers14133105 (PMC9264840; doi:10.3390/cancers14133105)
Supplement: Supplementary file 1 [file cancers-14-03105-s001.zip]

Archive with 1 entries (1 files):
- cancers-1744543-supplementary.pdf
